# Supplementary material for: Monitoring Ion Track Formation Using In Situ RBS/c, ToF-ERDA, and HR-PIXE
Source: Materials (Basel). 2017 Sep 6;10(9):1041. doi: 10.3390/ma10091041 (PMC5615696; doi:10.3390/ma10091041)
Supplement: Supplementary file 1 [file materials-10-01041-s001.zip]

Archive with 18 entries (13 files):
- exp_data/
- exp_data/AFM/
- exp_data/AFM/aSiO2.stp
- exp_data/AFM/muscovite_mica.stp
- exp_data/AFM/quartz.stp
- exp_data/AFM/SrTiO3.stp
- exp_data/hrPIXE/
- exp_data/hrPIXE/12MeV SiO2.dat
- exp_data/hrPIXE/6MeV SiO2.dat
- exp_data/RBSc/
- exp_data/RBSc/RBSc-caf2.xlsx
- exp_data/RBSc/RBSc-quartz1.xlsx
- exp_data/RBSc/RBSc-quartz2.xlsx
- exp_data/tofERDA/
- exp_data/tofERDA/1502160-amorphous SiO2.dat
- exp_data/tofERDA/1502161-quartz SiO2.dat
- exp_data/tofERDA/1507113-SrTiO3.dat
- exp_data/tofERDA/1507118-muscovite mica.dat
