# Supplementary material for: Monitoring Ion Track Formation Using In Situ RBS/c, ToF-ERDA, and HR-PIXE
Source: Materials (Basel). 2017 Sep 6;10(9):1041. doi: 10.3390/ma10091041 (PMC5615696; doi:10.3390/ma10091041)
Supplement: Supplementary file 1 [file materials-10-01041-s001.zip › exp_data/hrPIXE/12MeV SiO2.dat]

spektar	SiO2 12 MeV
1	0
2	0
3	2
4	5
5	3
6	5
7	11
8	8
9	19
10	4
11	6
12	11
13	15
14	11
15	7
16	6
17	13
18	11
19	16
20	9
21	12
22	8
23	13
24	18
25	13
26	10
27	14
28	11
29	9
30	10
31	13
32	14
33	12
34	12
35	16
36	12
37	14
38	11
39	10
40	11
41	12
42	9
43	14
44	18
45	13
46	9
47	14
48	16
49	10
50	17
51	7
52	15
53	16
54	20
55	14
56	15
57	15
58	12
59	8
60	8
61	15
62	16
63	15
64	10
65	13
66	13
67	17
68	19
69	13
70	11
71	23
72	16
73	20
74	9
75	20
76	21
77	13
78	14
79	13
80	16
81	19
82	20
83	12
84	17
85	9
86	12
87	14
88	15
89	14
90	17
91	14
92	28
93	10
94	16
95	11
96	10
97	14
98	19
99	19
100	23
101	11
102	21
103	16
104	15
105	12
106	15
107	9
108	25
109	10
110	13
111	24
112	11
113	23
114	23
115	23
116	14
117	18
118	27
119	28
120	20
121	22
122	20
123	17
124	34
125	24
126	23
127	22
128	27
129	16
130	24
131	36
132	33
133	42
134	33
135	52
136	50
137	64
138	58
139	62
140	64
141	65
142	66
143	64
144	77
145	54
146	68
147	42
148	53
149	51
150	47
151	35
152	27
153	31
154	20
155	39
156	25
157	28
158	22
159	28
160	21
161	30
162	33
163	28
164	27
165	24
166	22
167	13
168	15
169	29
170	15
171	21
172	27
173	18
174	26
175	26
176	22
177	23
178	25
179	26
180	33
181	33
182	24
183	30
184	31
185	35
186	25
187	44
188	27
189	35
190	45
191	36
192	40
193	35
194	55
195	47
196	42
197	46
198	37
199	43
200	43
201	49
202	48
203	38
204	46
205	51
206	64
207	51
208	57
209	81
210	77
211	96
212	88
213	109
214	134
215	141
216	148
217	165
218	191
219	251
220	255
221	264
222	293
223	295
224	296
225	300
226	245
227	284
228	291
229	228
230	263
231	217
232	204
233	177
234	179
235	157
236	142
237	126
238	143
239	126
240	122
241	122
242	115
243	119
244	86
245	76
246	84
247	83
248	73
249	70
250	59
251	61
252	63
253	45
254	53
255	45
256	47
257	47
258	55
259	44
260	51
261	41
262	49
263	44
264	39
265	51
266	50
267	46
268	34
269	37
270	36
271	40
272	45
273	54
274	49
275	55
276	64
277	57
278	59
279	55
280	67
281	74
282	76
283	74
284	89
285	101
286	86
287	92
288	100
289	103
290	131
291	104
292	140
293	152
294	167
295	173
296	171
297	165
298	181
299	192
300	227
301	239
302	291
303	298
304	283
305	321
306	331
307	342
308	395
309	414
310	428
311	450
312	468
313	449
314	450
315	458
316	439
317	417
318	430
319	434
320	407
321	412
322	360
323	401
324	357
325	316
326	306
327	319
328	307
329	309
330	290
331	300
332	268
333	280
334	255
335	230
336	251
337	287
338	275
339	242
340	232
341	221
342	227
343	207
344	205
345	205
346	161
347	178
348	136
349	150
350	139
351	125
352	118
353	97
354	101
355	98
356	100
357	86
358	94
359	84
360	84
361	91
362	70
363	74
364	94
365	64
366	68
367	84
368	69
369	54
370	88
371	60
372	70
373	64
374	80
375	76
376	84
377	72
378	75
379	76
380	64
381	91
382	88
383	105
384	108
385	87
386	102
387	114
388	122
389	124
390	116
391	152
392	125
393	151
394	165
395	154
396	179
397	236
398	210
399	255
400	215
401	208
402	241
403	268
404	317
405	272
406	285
407	295
408	286
409	294
410	282
411	304
412	267
413	314
414	320
415	326
416	307
417	296
418	332
419	346
420	344
421	327
422	332
423	372
424	394
425	370
426	393
427	378
428	393
429	406
430	405
431	376
432	343
433	366
434	346
435	352
436	331
437	307
438	326
439	300
440	289
441	251
442	262
443	238
444	220
445	235
446	220
447	207
448	180
449	197
450	181
451	167
452	161
453	138
454	158
455	134
456	123
457	146
458	106
459	127
460	104
461	98
462	104
463	92
464	113
465	104
466	94
467	79
468	86
469	82
470	92
471	80
472	87
473	84
474	85
475	70
476	75
477	73
478	70
479	91
480	96
481	82
482	82
483	88
484	84
485	85
486	91
487	94
488	89
489	103
490	104
491	115
492	97
493	98
494	100
495	107
496	101
497	120
498	110
499	134
500	108
501	112
502	144
503	136
504	136
505	135
506	122
507	133
508	124
509	120
510	151
511	147
512	154
513	165
514	168
515	148
516	168
517	213
518	184
519	185
520	179
521	169
522	176
523	188
524	181
525	167
526	220
527	177
528	199
529	171
530	185
531	195
532	185
533	219
534	192
535	190
536	190
537	197
538	190
539	198
540	228
541	186
542	194
543	197
544	192
545	181
546	176
547	181
548	163
549	158
550	145
551	119
552	125
553	122
554	110
555	121
556	122
557	127
558	104
559	109
560	99
561	112
562	92
563	85
564	90
565	84
566	90
567	82
568	86
569	77
570	76
571	65
572	73
573	60
574	71
575	63
576	57
577	63
578	63
579	61
580	60
581	52
582	69
583	51
584	65
585	50
586	53
587	47
588	61
589	51
590	60
591	50
592	49
593	55
594	45
595	60
596	46
597	47
598	50
599	65
600	41
601	60
602	60
603	48
604	46
605	48
606	49
607	60
608	72
609	49
610	65
611	56
612	58
613	68
614	54
615	60
616	70
617	53
618	53
619	62
620	56
621	71
622	60
623	77
624	61
625	69
626	82
627	69
628	77
629	74
630	76
631	67
632	65
633	78
634	75
635	63
636	67
637	73
638	78
639	59
640	77
641	52
642	66
643	77
644	71
645	54
646	67
647	64
648	73
649	71
650	78
651	55
652	59
653	45
654	53
655	54
656	52
657	58
658	47
659	70
660	53
661	52
662	58
663	51
664	50
665	51
666	52
667	48
668	48
669	44
670	40
671	45
672	37
673	37
674	41
675	39
676	28
677	37
678	27
679	36
680	32
681	30
682	29
683	31
684	31
685	44
686	29
687	20
688	34
689	26
690	19
691	31
692	28
693	33
694	31
695	19
696	27
697	24
698	21
699	23
700	31
701	23
702	18
703	27
704	27
705	22
706	22
707	26
708	29
709	27
710	25
711	23
712	23
713	15
714	26
715	37
716	16
717	13
718	25
719	23
720	21
721	15
722	17
723	24
724	23
725	18
726	21
727	25
728	24
729	14
730	18
731	29
732	16
733	22
734	15
735	17
736	21
737	35
738	28
739	22
740	27
741	25
742	24
743	24
744	13
745	27
746	15
747	17
748	22
749	13
750	18
751	19
752	26
753	24
754	19
755	19
756	17
757	29
758	15
759	23
760	23
761	26
762	23
763	23
764	19
765	25
766	20
767	15
768	18
769	31
770	20
771	13
772	13
773	17
774	17
775	18
776	22
777	17
778	14
779	11
780	23
781	15
782	14
783	19
784	15
785	18
786	23
787	14
788	12
789	9
790	23
791	18
792	22
793	23
794	17
795	9
796	22
797	18
798	19
799	18
800	14
801	16
802	14
803	17
804	10
805	13
806	15
807	14
808	16
809	13
810	19
811	9
812	13
813	15
814	9
815	21
816	11
817	6
818	16
819	22
820	12
821	19
822	12
823	14
824	10
825	16
826	9
827	16
828	14
829	10
830	21
831	12
832	15
833	13
834	9
835	13
836	18
837	8
838	16
839	19
840	11
841	17
842	8
843	11
844	17
845	13
846	15
847	16
848	13
849	16
850	11
851	14
852	9
853	9
854	16
855	14
856	13
857	10
858	8
859	7
860	14
861	14
862	7
863	12
864	16
865	10
866	10
867	9
868	6
869	11
870	6
871	14
872	11
873	13
874	11
875	17
876	8
877	11
878	15
879	12
880	13
881	8
882	10
883	11
884	9
885	14
886	11
887	18
888	12
889	9
890	13
891	6
892	13
893	16
894	13
895	11
896	11
897	7
898	10
899	7
900	7
901	6
902	14
903	14
904	13
905	10
906	15
907	9
908	10
909	9
910	7
911	9
912	12
913	18
914	15
915	8
916	8
917	17
918	4
919	11
920	8
921	9
922	11
923	12
924	16
925	8
926	13
927	11
928	9
929	11
930	7
931	13
932	12
933	10
934	15
935	11
936	10
937	13
938	14
939	14
940	8
941	10
942	7
943	11
944	14
945	16
946	10
947	7
948	10
949	13
950	8
951	11
952	12
953	13
954	12
955	14
956	6
957	12
958	12
959	15
960	13
961	9
962	8
963	16
964	15
965	10
966	13
967	8
968	12
969	9
970	9
971	18
972	17
973	8
974	9
975	8
976	11
977	5
978	13
979	8
980	6
981	9
982	9
983	11
984	10
985	12
986	11
987	11
988	18
989	7
990	11
991	12
992	8
993	11
994	6
995	8
996	9
997	7
998	8
999	8
1000	11
1001	6
1002	12
1003	13
1004	16
1005	9
1006	15
1007	9
1008	10
1009	13
1010	16
1011	10
1012	12
1013	8
1014	17
1015	5
1016	10
1017	12
1018	12
1019	8
1020	16
1021	6
1022	11
1023	11
1024	6
1025	7
1026	11
1027	6
1028	5
1029	5
1030	4
1031	1
1032	7
1033	7
1034	1
1035	4
1036	0
1037	0
1038	3
1039	6
1040	5
1041	3
1042	1
1043	4
1044	3
1045	3
1046	0
1047	1
1048	2
1049	2
1050	0
1051	3
1052	1
1053	4
1054	2
1055	0
1056	0
1057	1
1058	0
1059	0
1060	0
1061	0
