# Supplementary material for: Monitoring Ion Track Formation Using In Situ RBS/c, ToF-ERDA, and HR-PIXE
Source: Materials (Basel). 2017 Sep 6;10(9):1041. doi: 10.3390/ma10091041 (PMC5615696; doi:10.3390/ma10091041)
Supplement: Supplementary file 1 [file materials-10-01041-s001.zip › exp_data/hrPIXE/6MeV SiO2.dat]

spektar	SiO2 6 MeV
1	1
2	5
3	3
4	3
5	3
6	3
7	1
8	4
9	6
10	8
11	7
12	4
13	8
14	9
15	3
16	9
17	9
18	9
19	9
20	13
21	9
22	14
23	8
24	4
25	11
26	8
27	6
28	13
29	4
30	4
31	5
32	4
33	9
34	6
35	5
36	9
37	7
38	4
39	7
40	5
41	9
42	9
43	6
44	8
45	9
46	11
47	12
48	5
49	9
50	5
51	7
52	8
53	10
54	5
55	3
56	14
57	4
58	14
59	11
60	10
61	6
62	3
63	7
64	10
65	10
66	7
67	9
68	5
69	9
70	7
71	6
72	1
73	8
74	5
75	6
76	11
77	8
78	8
79	7
80	5
81	9
82	4
83	7
84	4
85	6
86	6
87	8
88	8
89	6
90	10
91	5
92	9
93	7
94	9
95	14
96	11
97	12
98	8
99	11
100	21
101	8
102	10
103	7
104	7
105	10
106	12
107	8
108	10
109	18
110	15
111	9
112	20
113	15
114	17
115	18
116	13
117	20
118	13
119	18
120	31
121	18
122	20
123	26
124	18
125	27
126	34
127	29
128	24
129	30
130	28
131	34
132	35
133	34
134	34
135	26
136	22
137	24
138	25
139	19
140	19
141	15
142	14
143	9
144	20
145	6
146	12
147	14
148	14
149	12
150	19
151	7
152	8
153	19
154	19
155	11
156	12
157	16
158	11
159	12
160	12
161	13
162	12
163	11
164	11
165	11
166	13
167	13
168	16
169	11
170	21
171	15
172	23
173	24
174	20
175	10
176	26
177	16
178	19
179	23
180	23
181	18
182	22
183	24
184	21
185	25
186	16
187	17
188	17
189	24
190	18
191	26
192	23
193	27
194	29
195	37
196	30
197	33
198	33
199	46
200	37
201	46
202	52
203	46
204	73
205	69
206	82
207	96
208	85
209	100
210	107
211	124
212	115
213	128
214	121
215	119
216	125
217	120
218	114
219	122
220	97
221	91
222	76
223	75
224	75
225	65
226	62
227	66
228	65
229	59
230	72
231	62
232	67
233	40
234	39
235	40
236	43
237	27
238	37
239	29
240	36
241	23
242	28
243	26
244	21
245	24
246	30
247	21
248	26
249	16
250	19
251	30
252	21
253	19
254	16
255	18
256	23
257	24
258	19
259	32
260	22
261	33
262	27
263	22
264	27
265	22
266	26
267	19
268	34
269	29
270	23
271	32
272	36
273	41
274	35
275	49
276	34
277	41
278	52
279	60
280	55
281	62
282	48
283	56
284	75
285	75
286	86
287	84
288	84
289	74
290	83
291	112
292	96
293	90
294	127
295	125
296	138
297	160
298	150
299	146
300	179
301	194
302	189
303	207
304	206
305	184
306	198
307	162
308	202
309	180
310	163
311	179
312	170
313	171
314	145
315	147
316	151
317	138
318	148
319	137
320	139
321	104
322	126
323	99
324	110
325	117
326	122
327	117
328	109
329	111
330	111
331	106
332	106
333	93
334	88
335	94
336	77
337	85
338	78
339	63
340	79
341	60
342	49
343	52
344	54
345	52
346	41
347	39
348	37
349	30
350	56
351	33
352	36
353	42
354	46
355	38
356	27
357	34
358	32
359	23
360	24
361	34
362	36
363	26
364	36
365	35
366	34
367	32
368	38
369	35
370	28
371	47
372	36
373	39
374	36
375	35
376	48
377	52
378	45
379	46
380	39
381	38
382	56
383	67
384	62
385	56
386	65
387	71
388	94
389	69
390	91
391	93
392	98
393	98
394	98
395	96
396	95
397	112
398	130
399	120
400	115
401	117
402	105
403	128
404	97
405	119
406	107
407	119
408	117
409	130
410	129
411	132
412	151
413	131
414	129
415	150
416	154
417	162
418	151
419	157
420	153
421	164
422	156
423	146
424	151
425	160
426	140
427	155
428	124
429	122
430	140
431	114
432	107
433	101
434	99
435	107
436	87
437	105
438	76
439	80
440	76
441	60
442	83
443	70
444	67
445	69
446	61
447	63
448	65
449	39
450	52
451	54
452	44
453	38
454	42
455	41
456	38
457	32
458	42
459	43
460	37
461	38
462	44
463	30
464	30
465	39
466	38
467	49
468	29
469	40
470	27
471	36
472	22
473	33
474	30
475	42
476	35
477	32
478	40
479	29
480	30
481	37
482	24
483	36
484	43
485	37
486	35
487	47
488	42
489	50
490	54
491	49
492	47
493	56
494	52
495	56
496	57
497	41
498	48
499	52
500	58
501	54
502	50
503	58
504	51
505	61
506	63
507	56
508	51
509	45
510	49
511	68
512	61
513	65
514	61
515	73
516	54
517	73
518	79
519	70
520	70
521	77
522	76
523	72
524	73
525	73
526	68
527	70
528	85
529	78
530	74
531	75
532	65
533	67
534	79
535	83
536	68
537	72
538	57
539	64
540	51
541	62
542	69
543	55
544	39
545	59
546	55
547	48
548	38
549	39
550	32
551	33
552	46
553	41
554	38
555	39
556	34
557	40
558	31
559	28
560	28
561	21
562	23
563	27
564	28
565	21
566	28
567	26
568	22
569	23
570	25
571	18
572	18
573	21
574	29
575	22
576	26
577	21
578	25
579	22
580	22
581	18
582	18
583	22
584	28
585	24
586	21
587	23
588	21
589	12
590	19
591	22
592	20
593	21
594	17
595	27
596	19
597	28
598	21
599	27
600	21
601	30
602	28
603	23
604	22
605	21
606	22
607	16
608	27
609	30
610	21
611	20
612	29
613	23
614	27
615	28
616	11
617	21
618	31
619	27
620	25
621	41
622	22
623	26
624	20
625	23
626	27
627	26
628	25
629	19
630	29
631	26
632	26
633	28
634	26
635	26
636	12
637	17
638	25
639	20
640	22
641	21
642	18
643	21
644	20
645	29
646	18
647	22
648	21
649	15
650	22
651	23
652	24
653	16
654	16
655	21
656	20
657	25
658	19
659	19
660	23
661	14
662	16
663	15
664	10
665	16
666	12
667	13
668	14
669	14
670	7
671	14
672	13
673	15
674	11
675	9
676	11
677	8
678	13
679	10
680	12
681	18
682	20
683	6
684	5
685	7
686	10
687	7
688	14
689	12
690	13
691	14
692	7
693	9
694	10
695	9
696	7
697	12
698	10
699	17
700	10
701	12
702	6
703	9
704	12
705	14
706	14
707	14
708	13
709	12
710	10
711	13
712	11
713	10
714	10
715	5
716	15
717	15
718	7
719	15
720	13
721	11
722	10
723	8
724	12
725	8
726	12
727	10
728	8
729	16
730	10
731	10
732	12
733	9
734	8
735	8
736	15
737	9
738	12
739	15
740	8
741	9
742	10
743	12
744	13
745	10
746	11
747	9
748	6
749	12
750	11
751	12
752	10
753	2
754	11
755	11
756	12
757	13
758	10
759	6
760	13
761	8
762	13
763	9
764	8
765	6
766	6
767	14
768	9
769	7
770	7
771	6
772	5
773	10
774	7
775	8
776	8
777	4
778	8
779	3
780	7
781	7
782	9
783	3
784	6
785	14
786	7
787	8
788	8
789	5
790	4
791	4
792	3
793	9
794	7
795	2
796	5
797	13
798	8
799	6
800	7
801	3
802	6
803	5
804	3
805	7
806	5
807	7
808	3
809	3
810	5
811	7
812	3
813	14
814	11
815	11
816	4
817	8
818	5
819	5
820	7
821	10
822	11
823	8
824	10
825	7
826	10
827	11
828	8
829	7
830	7
831	5
832	4
833	8
834	7
835	9
836	7
837	4
838	11
839	7
840	7
841	12
842	5
843	11
844	11
845	6
846	3
847	6
848	5
849	3
850	2
851	4
852	3
853	3
854	3
855	11
856	3
857	4
858	5
859	8
860	7
861	8
862	9
863	6
864	8
865	4
866	5
867	10
868	6
869	6
870	6
871	9
872	8
873	5
874	5
875	7
876	3
877	7
878	5
879	6
880	3
881	5
882	8
883	1
884	5
885	6
886	5
887	5
888	8
889	10
890	9
891	8
892	9
893	7
894	6
895	7
896	4
897	6
898	6
899	1
900	2
901	7
902	5
903	9
904	8
905	8
906	4
907	4
908	2
909	3
910	7
911	13
912	6
913	5
914	6
915	5
916	7
917	6
918	4
919	5
920	3
921	6
922	6
923	5
924	5
925	4
926	2
927	4
928	6
929	5
930	6
931	3
932	7
933	9
934	8
935	9
936	4
937	11
938	6
939	8
940	4
941	4
942	4
943	2
944	2
945	4
946	4
947	3
948	5
949	5
950	4
951	2
952	3
953	6
954	6
955	4
956	8
957	5
958	6
959	6
960	6
961	7
962	6
963	5
964	2
965	3
966	3
967	8
968	3
969	4
970	5
971	8
972	6
973	6
974	5
975	8
976	9
977	9
978	5
979	6
980	5
981	6
982	5
983	6
984	7
985	4
986	3
987	8
988	5
989	4
990	3
991	2
992	7
993	6
994	6
995	6
996	5
997	8
998	4
999	5
1000	5
1001	6
1002	9
1003	5
1004	6
1005	2
1006	1
1007	0
1008	7
1009	5
1010	2
1011	5
1012	3
1013	2
1014	3
1015	2
1016	4
1017	6
1018	2
1019	3
1020	1
1021	0
1022	0
1023	1
1024	4
1025	3
1026	5
1027	6
1028	3
1029	2
1030	2
1031	1
1032	0
1033	0
1034	0
1035	0
1036	0
1037	0
1038	3
1039	0
1040	0
1041	0
1042	2
1043	0
1044	0
1045	0
1046	0
1047	0
1048	0
1049	0
1050	0
1051	0
1052	1
1053	1
1054	0
1055	0
1056	0
1057	0
1058	0
1059	0
1060	0
1061	0
