# Supplementary material for: Monitoring Ion Track Formation Using In Situ RBS/c, ToF-ERDA, and HR-PIXE
Source: Materials (Basel). 2017 Sep 6;10(9):1041. doi: 10.3390/ma10091041 (PMC5615696; doi:10.3390/ma10091041)
Supplement: Supplementary file 1 [file materials-10-01041-s001.zip › exp_data/RBSc/RBSc-caf2.xlsx]

## Sheet: caf2
channel	1st	2nd	3rd	4th	virgin
200	362	354	335	300	84
201	356	353	335	347	101
202	345	328	331	312	88
203	383	350	339	347	86
204	344	328	354	332	81
205	335	338	347	283	102
206	361	331	309	333	92
207	345	318	320	309	105
208	304	363	326	323	90
209	348	331	313	307	103
210	288	327	340	344	98
211	298	352	331	317	97
212	315	305	300	303	90
213	321	320	310	296	90
214	345	295	287	305	86
215	286	311	270	318	92
216	301	327	307	289	93
217	293	296	312	314	91
218	310	288	292	293	92
219	278	328	298	325	78
220	289	299	286	328	89
221	296	333	301	304	79
222	271	280	284	278	79
223	331	316	282	298	95
224	308	282	292	299	95
225	295	317	303	254	79
226	284	270	293	278	98
227	302	265	305	263	95
228	260	264	273	288	94
229	268	254	283	284	84
230	272	285	284	285	91
231	302	263	256	263	94
232	289	268	286	256	70
233	257	282	308	259	76
234	270	290	285	267	86
235	277	274	288	271	77
236	264	275	249	279	65
237	277	261	284	248	82
238	273	269	254	263	75
239	278	243	275	251	84
240	229	257	278	255	83
241	272	218	242	277	86
242	242	262	233	227	75
243	259	291	263	263	88
244	259	263	293	234	77
245	234	258	239	256	83
246	226	251	240	252	66
247	281	250	247	250	94
248	237	223	258	229	68
249	235	259	259	211	74
250	240	221	243	198	69
251	228	262	242	234	80
252	235	230	241	258	62
253	240	259	239	215	68
254	267	268	230	216	71
255	258	244	235	219	64
256	254	243	224	208	59
257	230	222	265	228	91
258	222	224	223	231	61
259	248	219	218	253	61
260	246	256	208	210	66
261	239	245	254	227	68
262	220	230	212	206	68
263	220	213	228	264	60
264	225	268	228	205	77
265	207	239	237	195	64
266	202	209	191	188	56
267	202	212	218	218	67
268	221	231	195	243	57
269	203	202	222	212	79
270	214	207	181	214	58
271	214	219	203	206	61
272	211	203	191	208	65
273	213	199	184	195	64
274	216	218	200	224	53
275	203	225	227	210	57
276	184	174	225	192	45
277	203	210	195	187	67
278	185	198	215	185	58
279	205	204	213	202	60
280	213	217	192	170	56
281	200	208	201	209	50
282	198	210	191	220	54
283	179	210	205	197	50
284	187	196	176	199	54
285	203	167	183	176	53
286	197	201	186	198	55
287	199	187	211	178	54
288	185	194	176	170	56
289	195	182	190	200	41
290	178	173	199	227	54
291	170	183	230	157	50
292	163	178	200	186	56
293	188	187	194	189	64
294	187	167	201	179	34
295	163	171	174	215	46
296	185	202	198	216	50
297	159	194	167	172	56
298	181	189	190	176	48
299	174	197	182	189	48
300	167	168	166	161	42
301	201	181	200	136	49
302	164	178	177	179	49
303	167	180	164	161	64
304	166	167	177	193	30
305	165	181	180	163	44
306	186	178	197	192	42
307	181	176	169	145	46
308	178	152	158	151	50
309	176	151	168	187	46
310	168	163	173	166	60
311	160	161	164	165	45
312	160	170	143	163	45
313	193	183	145	156	39
314	188	153	150	157	48
315	179	176	156	142	40
316	166	179	158	145	50
317	156	167	179	146	38
318	161	169	169	138	32
319	154	173	170	155	46
320	143	158	169	156	49
321	172	159	171	144	38
322	179	190	146	138	36
323	152	150	159	151	48
324	169	141	133	150	57
325	143	155	151	159	44
326	139	179	148	178	46
327	154	162	141	137	42
328	151	163	145	121	53
329	159	170	165	147	48
330	149	157	170	157	29
331	160	165	156	130	37
332	148	157	142	153	34
333	145	168	128	158	39
334	138	136	156	146	41
335	161	152	142	143	42
336	149	151	167	140	39
337	157	137	142	146	41
338	152	146	143	148	38
339	148	135	134	110	40
340	123	147	139	135	36
341	153	145	145	146	37
342	146	138	143	135	30
343	145	147	126	142	40
344	155	127	125	114	42
345	155	127	128	110	38
346	144	136	134	149	41
347	138	121	136	145	47
348	148	149	136	116	30
349	143	165	158	143	49
350	138	139	127	133	39
351	129	135	125	135	36
352	128	138	134	137	25
353	131	118	126	132	39
354	144	137	134	123	37
355	164	155	136	121	31
356	142	141	112	109	42
357	142	143	130	121	41
358	115	121	115	130	39
359	148	131	143	127	25
360	125	135	111	122	43
361	144	131	131	127	38
362	131	147	142	120	38
363	129	111	121	144	39
364	130	140	152	121	27
365	132	140	126	131	30
366	151	122	124	126	37
367	116	106	137	113	48
368	125	119	132	144	45
369	120	118	135	111	39
370	115	125	128	133	44
371	106	102	99	115	28
372	99	119	119	94	42
373	126	103	132	119	27
374	133	125	108	108	30
375	118	122	99	111	24
376	111	116	151	125	27
377	132	151	121	133	35
378	114	125	121	116	28
379	108	122	111	119	39
380	103	123	119	97	37
381	127	108	110	99	17
382	123	128	108	116	35
383	117	108	123	111	33
384	100	99	117	122	24
385	101	104	107	138	39
386	124	108	111	102	23
387	89	90	118	93	26
388	106	122	110	107	26
389	115	96	104	97	35
390	108	113	124	133	33
391	132	125	112	120	35
392	121	107	112	107	37
393	117	100	95	123	28
394	105	111	98	101	30
395	103	99	110	113	29
396	127	113	99	130	32
397	102	126	110	101	36
398	86	96	117	108	27
399	101	120	88	119	22
400	118	124	94	96	28
401	113	102	103	120	28
402	121	109	110	106	28
403	113	101	88	79	38
404	91	103	117	101	32
405	91	122	86	90	13
406	104	96	83	75	37
407	112	103	102	86	35
408	106	123	106	82	24
409	124	107	107	97	24
410	114	94	97	109	25
411	100	90	82	102	28
412	88	99	101	100	28
413	101	93	98	94	24
414	108	95	96	92	31
415	96	113	85	98	28
416	104	92	83	96	30
417	99	91	97	103	27
418	81	107	100	91	33
419	98	96	90	90	19
420	103	96	90	107	35
421	93	82	90	87	23
422	81	101	86	95	31
423	100	87	98	83	38
424	105	77	95	113	21
425	102	96	84	87	26
426	80	83	83	84	32
427	99	85	103	81	26
428	79	88	97	88	31
429	81	80	101	92	18
430	87	95	79	99	25
431	86	78	89	102	23
432	94	89	90	93	27
433	89	85	80	92	21
434	93	87	96	74	17
435	76	78	81	100	19
436	72	100	96	95	27
437	88	110	85	78	30
438	86	84	73	82	31
439	89	99	73	76	23
440	75	87	91	75	28
441	85	85	85	81	22
442	77	80	82	92	26
443	63	72	92	81	28
444	87	78	59	95	20
445	65	81	81	77	31
446	72	72	59	83	23
447	78	83	102	82	16
448	85	73	81	77	18
449	90	87	72	72	24
450	93	89	67	84	28
451	86	81	75	86	20
452	80	87	76	65	26
453	80	74	60	90	21
454	69	85	59	65	18
455	79	85	70	70	18
456	74	82	79	71	16
457	73	68	66	74	14
458	75	73	65	75	25
459	81	94	76	96	20
460	66	68	82	78	17
461	63	75	62	65	26
462	71	69	58	61	22
463	69	76	74	64	16
464	80	74	85	81	23
465	73	66	64	65	19
466	79	72	58	85	20
467	56	81	71	69	27
468	73	84	65	79	24
469	74	62	71	73	23
470	59	87	64	78	23
471	65	51	58	72	20
472	66	81	71	60	25
473	72	63	71	84	17
474	63	61	79	52	24
475	79	71	75	61	23
476	65	72	78	65	12
477	66	57	87	64	18
478	56	52	56	74	25
479	66	58	61	65	21
480	63	65	80	81	24
481	54	70	60	66	21
482	69	79	55	65	20
483	66	58	50	66	13
484	51	58	56	75	33
485	48	68	54	58	16
486	66	47	54	64	16
487	57	76	66	72	18
488	60	66	56	74	17
489	73	53	61	64	21
490	64	62	67	51	19
491	72	63	64	67	22
492	77	75	61	55	13
493	63	62	56	63	21
494	60	71	53	60	20
495	73	61	64	56	20
496	56	52	68	59	22
497	67	63	54	70	12
498	56	66	63	56	19
499	69	62	59	51	16
500	50	61	65	47	22
501	51	56	69	62	16
502	59	49	58	64	27
503	57	51	50	49	16
504	52	65	62	64	22
505	54	56	61	55	20
506	54	70	55	58	18
507	32	57	41	47	23
508	57	53	59	55	20
509	45	55	65	58	18
510	49	61	49	60	18
511	51	53	59	59	13
512	61	56	49	57	18
513	58	53	54	50	14
514	49	56	57	52	16
515	48	57	59	56	13
516	50	58	54	66	27
517	54	63	50	50	15
518	49	57	49	62	17
519	51	61	50	43	16
520	47	37	42	49	17
521	55	54	70	66	8
522	54	48	46	41	19
523	50	57	44	50	24
524	54	47	42	38	25
525	48	50	55	42	15
526	48	42	38	40	19
527	39	40	48	45	18
528	50	37	47	31	16
529	36	60	36	55	19
530	42	47	47	40	13
531	39	40	37	45	19
532	39	43	38	35	25
533	49	55	54	42	16
534	48	42	42	36	17
535	37	44	39	44	22
536	38	46	38	46	14
537	46	47	48	46	23
538	48	43	44	40	21
539	44	39	44	51	23
540	32	41	34	45	18
541	41	32	36	40	18
542	43	30	47	44	9
543	39	46	46	35	16
544	39	34	36	48	12
545	25	45	43	41	20
546	34	36	51	26	16
547	42	37	45	43	19
548	41	35	41	36	17
549	33	37	29	42	17
550	28	47	41	46	17
551	40	39	47	45	16
552	33	43	38	39	11
553	30	37	45	30	21
554	34	50	36	30	10
555	24	23	38	35	15
556	34	35	39	30	24
557	34	37	37	41	21
558	35	34	29	43	16
559	36	40	39	38	15
560	35	49	36	29	12
561	38	41	29	41	13
562	33	36	42	37	19
563	31	35	26	28	21
564	37	34	33	46	9
565	35	28	44	42	12
566	30	34	31	34	13
567	29	34	42	23	16
568	29	31	32	33	17
569	25	32	24	35	15
570	26	24	26	33	17
571	39	28	32	35	24
572	24	35	28	34	22
573	32	32	30	19	13
574	33	28	30	27	12
575	34	33	32	33	19
576	19	29	29	26	14
577	28	32	28	29	14
578	34	29	30	31	6
579	30	20	25	22	10
580	33	23	25	23	15
581	17	32	21	34	14
582	20	17	27	33	20
583	19	27	25	29	17
584	31	26	25	26	11
585	20	20	27	31	16
586	20	23	22	25	22
587	23	18	25	29	22
588	24	28	22	20	16
589	22	24	18	23	18
590	29	18	24	23	20
591	26	20	23	22	13
592	25	27	15	31	17
593	28	14	18	15	17
594	13	17	22	25	8
595	23	25	20	16	16
596	20	21	21	17	11
597	20	22	24	16	13
598	28	27	26	13	14
599	18	17	18	18	11
600	23	13	20	30	10
601	11	23	13	11	17
602	18	19	29	22	16
603	15	25	18	30	10
604	21	18	25	27	7
605	21	29	26	18	16
606	26	20	23	14	22
607	20	19	20	20	18
608	12	20	18	17	12
609	25	13	24	17	12
610	17	17	17	22	16
611	17	23	14	23	15
612	27	14	18	24	11
613	27	16	23	23	8
614	18	14	17	17	10
615	24	18	21	20	13
616	15	21	21	13	9
617	25	15	22	18	14
618	24	19	20	20	13
619	20	17	14	24	13
620	28	31	29	19	11
621	31	22	21	21	16
622	29	19	22	27	14
623	30	22	32	20	14
624	19	20	23	18	12
625	21	17	18	22	16
626	25	31	20	19	5
627	27	20	19	25	8
628	32	31	25	18	20
629	18	21	22	23	19
630	26	25	19	19	15
631	20	25	28	17	20
632	19	22	24	24	15
633	14	19	18	23	12
634	18	16	19	23	15
635	16	29	13	22	13
636	16	21	12	23	12
637	14	17	9	18	13
638	14	14	14	14	7
639	9	19	10	13	3
640	5	18	7	10	4
641	6	7	7	17	1
642	4	8	12	16	4
643	2	9	9	9	2
644	6	12	4	11	5
645	1	8	1	11	4
646	3	5	5	2	1
647	4	13	8	4	1
648	2	7	4	4	1
649	1	2	6	8	1
650	1	3	3	4	0
651	2	3	2	2	1
652	0	1	7	5	1
653	1	3	3	4	2
654	1	1	3	2	1
655	3	5	1	4	0
656	0	0	0	4	1
657	2	1	0	4	2
658	3	4	1	3	0
659	0	2	1	1	1
660	0	1	0	1	2
661	1	0	2	1	1
662	2	2	1	6	1
663	1	0	2	0	0
664	1	2	1	0	0
665	0	3	2	1	0
666	2	1	2	3	0
667	4	1	2	1	1
668	1	1	1	2	1
669	2	0	0	2	2
670	1	1	1	3	2
671	3	4	2	2	3
672	0	2	4	1	0
673	2	2	0	2	1
674	0	1	2	2	2
675	1	0	0	1	1
676	1	1	1	3	0
677	2	2	0	2	1
678	1	0	0	0	0
679	1	1	2	3	0
680	0	2	3	0	0
681	1	1	0	0	1
682	0	1	1	0	0
683	1	2	0	2	1
684	3	1	0	0	1
685	1	2	2	0	0
686	0	3	2	0	0
687	1	0	2	0	1
688	1	2	0	0	0
689	1	0	1	0	0
690	0	1	0	0	1
691	1	2	0	0	0
692	0	3	2	1	0
693	0	1	1	2	2
694	1	2	4	1	1
695	1	1	0	2	1
696	2	0	0	1	1
697	2	0	0	0	0
698	1	1	1	0	0
699	1	0	0	1	2
700	0	1	0	2	0
