# Supplementary material for: Monitoring Ion Track Formation Using In Situ RBS/c, ToF-ERDA, and HR-PIXE
Source: Materials (Basel). 2017 Sep 6;10(9):1041. doi: 10.3390/ma10091041 (PMC5615696; doi:10.3390/ma10091041)
Supplement: Supplementary file 1 [file materials-10-01041-s001.zip › exp_data/RBSc/RBSc-quartz1.xlsx]

## Sheet: quartz1
channel	virgin	1000000000000	3000000000000	10000000000000	30000000000000	random
200	1447.54	1434.96	1517.64	1638.63	1572.26	1623
201	1454.48	1403.85	1477.63	1548.64	1592.49	1603
202	1393.73	1436.2	1450.97	1588.63	1603.15	1624
203	1435.39	1421.27	1494.6	1531.98	1665.99	1623
204	1390.26	1412.56	1568.55	1546.42	1636.17	1650
205	1459.69	1408.82	1490.97	1610.85	1624.45	1662
206	1419.77	1437.45	1533.39	1535.31	1665.99	1650
207	1312.16	1467.32	1580.67	1498.65	1673.45	1657
208	1525.64	1423.76	1550.36	1606.41	1701.15	1758
209	1464.89	1397.62	1509.15	1628.63	1640.43	1617
210	1478.78	1446.16	1444.91	1518.65	1637.23	1607
211	1494.4	1344.11	1478.85	1593.08	1670.26	1638
212	1433.65	1443.67	1465.51	1494.2	1607.41	1630
213	1431.92	1356.55	1560.06	1520.87	1679.84	1590
214	1383.32	1451.14	1550.36	1498.65	1674.52	1619
215	1463.16	1355.31	1509.15	1531.98	1695.82	1633
216	1431.92	1441.18	1441.27	1566.42	1689.43	1611
217	1418.03	1410.07	1358.84	1529.75	1697.95	1573
218	1456.22	1377.71	1503.09	1646.4	1690.49	1588
219	1272.24	1436.2	1446.12	1594.19	1711.8	1693
220	1444.07	1403.85	1472.78	1521.98	1676.65	1594
221	1374.64	1367.75	1480.06	1597.52	1526.45	1707
222	1485.72	1412.56	1510.36	1586.41	1580.78	1666
223	1423.24	1412.56	1454.6	1507.54	1626.58	1636
224	1482.25	1429.98	1524.91	1584.19	1685.17	1537
225	1444.07	1387.67	1498.24	1573.08	1664.93	1681
226	1433.65	1362.78	1469.15	1593.08	1644.69	1598
227	1362.49	1347.84	1546.73	1586.41	1738.43	1719
228	1405.88	1405.09	1522.48	1588.63	1628.71	1766
229	1393.73	1390.16	1444.91	1520.87	1663.86	1727
230	1305.21	1351.57	1539.45	1525.31	1643.63	1531
231	1419.77	1316.73	1515.21	1504.2	1610.6	1658
232	1365.96	1431.23	1440.06	1558.64	1665.99	1617
233	1449.27	1451.14	1450.97	1574.19	1642.56	1597
234	1313.89	1339.13	1452.18	1591.97	1694.76	1614
235	1350.34	1377.71	1501.88	1539.75	1595.69	1715
236	1313.89	1423.76	1476.42	1567.53	1663.86	1636
237	1339.93	1316.73	1501.88	1589.75	1723.52	1666
238	1364.23	1342.86	1466.72	1495.32	1669.19	1622
239	1353.81	1396.38	1443.69	1484.21	1650.02	1691
240	1393.73	1334.15	1449.75	1525.31	1716.06	1705
241	1343.4	1315.48	1518.85	1598.63	1690.49	1627
242	1378.11	1373.98	1452.18	1639.74	1692.62	1603
243	1376.38	1369	1516.42	1543.09	1624.45	1744
244	1457.95	1280.64	1544.3	1515.31	1663.86	1619
245	1350.34	1295.57	1442.48	1560.86	1625.52	1627
246	1435.39	1312.99	1483.69	1563.08	1646.82	1691
247	1390.26	1357.8	1425.51	1618.63	1656.41	1707
248	1336.46	1276.9	1467.94	1540.86	1648.95	1700
249	1291.33	1369	1481.27	1563.08	1675.58	1702
250	1392	1286.86	1540.67	1496.43	1687.3	1651
251	1331.25	1319.22	1404.9	1486.43	1630.84	1604
252	1367.7	1324.19	1466.72	1478.65	1674.52	1714
253	1357.28	1265.7	1408.54	1534.2	1606.34	1648
254	1352.08	1285.61	1414.6	1543.09	1676.65	1662
255	1383.32	1259.48	1477.63	1594.19	1729.91	1713
256	1296.54	1280.64	1475.21	1610.85	1662.8	1673
257	1280.92	1275.66	1474	1440.88	1719.26	1572
258	1338.19	1233.34	1529.76	1530.87	1673.45	1709
259	1242.73	1232.1	1396.42	1535.31	1614.86	1708
260	1315.63	1271.92	1353.99	1548.64	1710.73	1660
261	1247.94	1361.53	1413.39	1578.64	1623.39	1646
262	1286.12	1230.85	1391.57	1604.19	1645.76	1586
263	1286.12	1326.68	1514	1569.75	1630.84	1710
264	1343.4	1197.25	1448.54	1619.74	1643.63	1673
265	1364.23	1222.14	1466.72	1586.41	1688.36	1624
266	1286.12	1289.35	1454.6	1591.97	1690.49	1663
267	1298.27	1280.64	1404.9	1524.2	1652.15	1639
268	1310.42	1207.21	1377.02	1513.09	1671.32	1756
269	1239.26	1237.08	1391.57	1505.31	1569.06	1709
270	1315.63	1230.85	1369.75	1549.75	1572.26	1705
271	1235.79	1212.19	1408.54	1486.43	1625.52	1669
272	1332.98	1184.81	1389.15	1539.75	1620.19	1696
273	1293.06	1207.21	1403.69	1535.31	1667.06	1753
274	1315.63	1269.43	1347.93	1551.97	1615.93	1685
275	1287.86	1220.9	1391.57	1570.86	1651.08	1652
276	1211.49	1146.22	1420.66	1637.52	1728.84	1676
277	1298.27	1223.39	1323.69	1570.86	1654.28	1590
278	1192.4	1215.92	1315.2	1486.43	1636.17	1595
279	1244.47	1154.94	1349.14	1517.53	1565.86	1740
280	1197.6	1156.18	1387.93	1470.88	1669.19	1651
281	1150.74	1193.52	1448.54	1609.74	1699.02	1659
282	1227.11	1149.96	1409.75	1589.75	1716.06	1599
283	1166.36	1168.63	1466.72	1546.42	1664.93	1742
284	1261.82	1168.63	1353.99	1555.31	1589.3	1658
285	1235.79	1137.51	1390.36	1497.54	1635.1	1682
286	1183.72	1136.27	1349.14	1536.42	1646.82	1643
287	1204.55	1131.29	1443.69	1617.52	1641.49	1683
288	1157.68	1123.82	1337.02	1469.76	1706.47	1628
289	1135.12	1152.45	1392.78	1491.98	1662.8	1718
290	1204.55	1188.54	1329.75	1526.42	1611.67	1679
291	1228.85	1070.31	1321.26	1488.65	1629.78	1627
292	1181.98	1122.58	1408.54	1554.2	1625.52	1741
293	1145.53	1172.36	1367.33	1500.87	1575.45	1767
294	1213.22	1132.53	1427.93	1525.31	1634.04	1640
295	1135.12	1113.87	1304.29	1448.66	1662.8	1631
296	1162.89	1061.6	1332.17	1464.21	1569.06	1692
297	1107.35	1077.77	1324.9	1604.19	1647.89	1636
298	1083.05	1019.28	1281.26	1484.21	1723.52	1657
299	1140.33	1065.33	1261.87	1517.53	1602.08	1750
300	1145.53	1077.77	1375.81	1526.42	1632.97	1637
301	1131.65	1090.22	1270.35	1459.77	1629.78	1714
302	1109.09	996.879	1312.78	1481.98	1685.17	1647
303	1086.52	1060.35	1278.84	1515.31	1675.58	1727
304	1128.18	1070.31	1290.96	1473.1	1594.63	1709
305	1135.12	1006.84	1364.9	1465.32	1581.84	1711
306	1025.77	1020.53	1356.42	1474.21	1611.67	1700
307	1069.16	1019.28	1264.29	1455.32	1562.67	1643
308	1043.13	1027.99	1311.57	1497.54	1654.28	1706
309	1112.56	986.923	1280.05	1490.87	1620.19	1697
310	1046.6	999.368	1247.32	1447.55	1646.82	1675
311	1112.56	999.368	1305.51	1566.42	1676.65	1741
312	1034.45	964.521	1227.93	1451.99	1622.32	1690
313	999.739	983.189	1249.75	1518.65	1680.91	1660
314	1063.96	953.32	1263.08	1531.98	1685.17	1731
315	1030.98	884.87	1209.74	1497.54	1573.32	1669
316	1057.02	971.988	1174.59	1503.09	1656.41	1702
317	980.646	953.32	1198.83	1480.87	1684.1	1744
318	987.589	934.652	1192.77	1496.43	1576.52	1725
319	970.232	874.914	1227.93	1523.09	1646.82	1714
320	1011.89	965.766	1212.17	1527.53	1563.73	1625
321	966.761	978.211	1208.53	1558.64	1647.89	1743
322	987.589	943.364	1184.29	1449.77	1592.49	1699
323	980.646	920.962	1170.95	1489.76	1537.1	1662
324	965.025	866.202	1229.14	1439.77	1662.8	1683
325	921.634	906.028	1223.08	1466.43	1569.06	1617
326	982.382	861.224	1225.5	1468.65	1700.08	1641
327	902.542	882.381	1203.68	1468.65	1574.39	1668
328	935.519	867.447	1139.44	1486.43	1554.15	1675
329	944.198	828.866	1146.71	1483.1	1643.63	1754
330	871.3	886.115	1152.77	1478.65	1707.54	1687
331	876.507	876.159	1192.77	1441.99	1654.28	1771
332	895.599	857.49	1178.23	1475.32	1586.1	1660
333	912.956	790.285	1084.89	1417.55	1603.15	1692
334	949.405	883.626	1214.59	1527.53	1695.82	1765
335	848.736	795.263	1195.2	1444.21	1606.34	1717
336	888.657	853.757	1094.59	1456.43	1652.15	1687
337	911.22	764.15	1172.17	1493.09	1595.69	1790
338	847.001	747.971	1116.41	1553.08	1570.13	1719
339	815.759	746.726	1115.2	1493.09	1681.97	1679
340	819.23	741.748	1057.01	1414.22	1636.17	1637
341	793.195	757.927	1111.56	1468.65	1591.43	1787
342	779.31	708.145	1070.34	1509.76	1582.91	1686
343	770.632	736.77	1095.8	1475.32	1575.45	1731
344	746.333	668.32	1033.98	1420.88	1573.32	1708
345	760.218	669.564	1075.19	1506.43	1637.23	1735
346	702.941	703.167	1031.56	1480.87	1588.23	1678
347	722.033	658.364	967.311	1474.21	1612.73	1749
348	753.275	682.01	979.432	1437.55	1594.63	1767
349	739.39	639.695	1066.71	1457.54	1653.21	1715
350	709.884	633.473	886.095	1403.11	1604.21	1761
351	669.964	614.804	991.554	1466.43	1613.8	1683
352	657.814	619.783	962.462	1430.88	1577.58	1714
353	702.941	609.826	917.612	1347.56	1674.52	1640
354	645.665	658.364	961.25	1478.65	1573.32	1747
355	640.458	577.468	887.307	1359.78	1627.65	1732
356	623.101	577.468	941.855	1352.01	1605.28	1717
357	605.744	586.18	955.189	1383.11	1533.91	1724
358	643.929	547.599	847.306	1352.01	1588.23	1669
359	574.503	541.376	836.396	1283.13	1581.84	1705
360	590.124	561.289	871.549	1375.34	1521.13	1655
361	577.974	565.023	884.883	1289.79	1562.67	1629
362	576.238	566.267	786.697	1286.46	1508.34	1663
363	546.732	507.774	779.424	1374.22	1454.02	1564
364	515.49	499.062	706.694	1315.34	1484.91	1641
365	492.927	509.018	745.484	1274.24	1460.41	1514
366	543.261	462.97	722.453	1325.34	1482.78	1584
367	430.443	464.215	661.844	1224.25	1457.21	1538
368	447.8	438.079	715.18	1253.13	1358.15	1479
369	404.408	389.542	603.66	1255.35	1276.13	1424
370	425.236	429.368	684.875	1205.36	1263.34	1373
371	373.166	347.228	580.629	1198.7	1274	1341
372	420.029	345.983	579.417	1117.6	1169.6	1310
373	397.466	378.341	572.144	1138.71	1134.45	1218
374	374.902	367.14	606.084	1043.17	1129.13	1284
375	329.775	314.87	486.08	1008.73	1111.02	1136
376	355.81	317.359	447.29	1053.16	1087.58	1109
377	291.59	283.756	482.443	953.181	1024.74	1038
378	314.154	263.843	466.685	923.185	956.562	1098
379	248.199	294.957	442.442	893.19	956.562	1065
380	260.349	247.664	436.381	835.422	909.693	1072
381	222.164	236.463	429.108	823.201	932.062	1052
382	216.957	248.909	385.47	768.766	888.388	951
383	248.199	240.197	421.835	735.438	868.149	1015
384	237.785	220.284	375.772	705.442	805.302	991
385	206.543	215.306	397.591	732.105	840.454	1003
386	211.75	201.616	381.833	716.552	838.323	929
387	213.486	206.594	324.861	720.996	851.106	886
388	173.566	180.459	330.922	710.997	821.28	916
389	190.922	207.839	364.863	693.222	798.91	921
390	145.795	195.393	316.376	646.563	785.063	910
391	177.037	172.992	358.802	668.782	766.954	928
392	196.129	202.861	352.741	655.45	783.997	906
393	171.83	156.812	290.92	592.127	759.497	906
394	161.416	153.079	329.71	632.121	757.367	892
395	156.209	143.123	315.164	597.682	749.911	888
396	137.117	126.943	272.738	609.902	762.693	880
397	149.267	158.057	294.557	601.015	716.889	925
398	121.496	128.188	242.434	614.346	777.606	886
399	119.76	113.253	263.041	625.455	737.128	917
400	107.611	146.856	256.98	598.793	772.28	879
401	72.8976	115.743	218.19	552.134	682.802	895
402	121.496	116.987	247.282	513.251	721.15	909
403	130.174	100.808	230.312	554.356	758.432	921
404	93.7255	95.8298	193.947	534.359	677.476	859
405	83.3115	83.3844	232.736	581.018	664.693	900
406	83.3115	97.0744	207.281	566.576	707.302	846
407	85.0472	93.3408	221.827	533.248	633.802	851
408	67.6906	94.5853	183.037	535.47	639.128	844
409	52.0697	88.3626	170.916	547.69	592.259	856
410	59.0123	69.6944	169.704	539.913	624.215	783
411	67.6906	70.939	164.855	531.026	658.302	827
412	43.3914	89.6071	163.643	491.032	615.694	769
413	57.2767	58.4935	147.885	444.373	550.716	717
414	41.6558	70.939	135.763	435.486	558.172	741
415	55.541	58.4935	138.187	424.376	513.433	645
416	45.1271	42.3145	109.095	381.05	495.324	630
417	29.5062	72.1835	120.005	356.61	453.781	568
418	34.7131	41.0699	99.3978	352.166	417.564	542
419	46.8627	46.0481	94.5492	326.614	400.52	517
420	29.5062	34.8472	100.61	305.507	358.977	440
421	31.2418	32.3581	64.2449	271.068	305.716	404
422	26.0349	34.8472	59.3963	257.736	237.543	308
423	15.6209	33.6027	47.2746	216.632	251.39	316
424	13.8853	36.0918	21.819	177.749	237.543	265
425	10.4139	14.9345	44.8502	133.312	165.108	212
426	15.6209	16.1791	24.2434	107.76	136.347	188
427	8.67829	16.1791	19.3947	96.6512	129.956	145
428	10.4139	13.69	16.9704	88.8746	79.891	137
429	8.67829	9.95635	14.546	65.5451	69.2389	118
430	3.47131	9.95635	12.1217	46.6592	68.1737	72
431	1.73566	9.95635	16.9704	49.992	43.6738	72
432	3.47131	4.97817	7.27301	27.7733	46.8694	58
433	8.67829	3.73363	3.63651	35.5499	33.0216	49
434	5.20697	2.48909	6.06084	33.328	34.0868	33
435	0	2.48909	0	19.9968	15.9782	22
436	0	2.48909	1.21217	6.6656	21.3043	23
437	0	1.24454	1.21217	7.77653	17.0434	22
438	0	3.73363	1.21217	8.88746	9.58692	17
439	1.73566	2.48909	0	3.3328	6.39128	9
440	0	1.24454	2.42434	4.44373	6.39128	5
441	1.73566	1.24454	2.42434	2.22187	3.19564	4
442	1	2.48909	0	0	2.13043	6
443	0	0	1.21217	2.22187	2.13043	3
444	1	2.48909	0	0	3.19564	1
445	1	0	1.21217	1.11093	0	5
446	0	1.24454	0	2.22187	2.13043	1
447	1	1.24454	0	1.11093	3.19564	4
448	1	1.24454	3.63651	1.11093	3.19564	3
449	0	0	0	2.22187	2.13043	2
450	2	0	1.21217	5.55467	4.26086	0
