# Supplementary material for: Monitoring Ion Track Formation Using In Situ RBS/c, ToF-ERDA, and HR-PIXE
Source: Materials (Basel). 2017 Sep 6;10(9):1041. doi: 10.3390/ma10091041 (PMC5615696; doi:10.3390/ma10091041)
Supplement: Supplementary file 1 [file materials-10-01041-s001.zip › exp_data/RBSc/RBSc-quartz2.xlsx]

## Sheet: quartz2
channel	virgin (c)	virgin (r)	1.25e14 (c)	1.25e14 (r)	2.5e14 (c)	2.5e14(r)
200	1437	1636	1587.38	1539.66	1720.02	1658.08
201	1446	1691	1571.44	1591.92	1722.65	1716.02
202	1404	1727	1620.31	1529.61	1675.31	1626.88
203	1375	1671	1549.12	1632.12	1751.58	1617.96
204	1388	1605	1579.94	1589.91	1556.96	1691.51
205	1465	1750	1577.81	1499.46	1667.42	1646.94
206	1339	1636	1557.62	1605.99	1630.6	1707.11
207	1426	1626	1557.62	1555.74	1670.05	1678.14
208	1421	1715	1483.25	1477.35	1675.31	1660.31
209	1362	1653	1596.94	1493.43	1741.06	1615.73
210	1352	1680	1595.88	1573.83	1667.42	1622.42
211	1450	1711	1606.5	1477.35	1622.71	1622.42
212	1401	1741	1610.75	1539.66	1667.42	1865.34
213	1417	1744	1549.12	1467.3	1741.06	1704.88
214	1446	1702	1572.5	1523.58	1717.39	1602.36
215	1414	1741	1599.06	1561.77	1717.39	1711.56
216	1398	1685	1592.69	1515.54	1717.39	1635.79
217	1366	1668	1602.25	1694.43	1635.86	1595.68
218	1455	1639	1577.81	1622.07	1583.26	1580.08
219	1360	1752	1620.31	1686.39	1683.2	1655.85
220	1326	1690	1573.56	1509.51	1791.03	1716.02
221	1392	1737	1628.81	1557.75	1588.52	1778.42
222	1359	1683	1619.25	1581.87	1712.13	1600.13
223	1389	1698	1547	1517.55	1714.76	1660.31
224	1353	1704	1584.19	1618.05	1638.49	1693.74
225	1401	1656	1642.62	1587.9	1630.6	1702.65
226	1336	1730	1617.12	1583.88	1562.22	1678.14
227	1393	1717	1627.75	1541.67	1680.57	1551.11
228	1342	1738	1584.19	1467.3	1580.63	1626.88
229	1335	1649	1558.69	1571.82	1654.27	1691.51
230	1426	1644	1594.81	1638.15	1720.02	1626.88
231	1362	1693	1640.5	1583.88	1677.94	1546.65
232	1402	1652	1515.12	1571.82	1662.16	1751.68
233	1355	1663	1617.12	1475.34	1767.36	1620.19
234	1329	1750	1572.5	1525.59	1580.63	1789.57
235	1321	1768	1595.88	1579.86	1714.76	1573.39
236	1287	1764	1583.12	1678.35	1738.43	1702.65
237	1350	1680	1474.75	1515.54	1727.91	1709.34
238	1420	1714	1626.69	1610.01	1585.89	1678.14
239	1366	1681	1535.31	1507.5	1662.16	1597.91
240	1309	1727	1501.31	1581.87	1625.34	1655.85
241	1337	1661	1539.56	1652.22	1670.05	1678.14
242	1309	1735	1651.12	1575.84	1509.62	1595.68
243	1384	1769	1576.75	1515.54	1635.86	1704.88
244	1383	1730	1542.75	1563.78	1680.57	1691.51
245	1352	1658	1589.5	1581.87	1814.7	1602.36
246	1305	1785	1642.62	1632.12	1714.76	1751.68
247	1338	1773	1562.94	1597.95	1848.89	1658.08
248	1393	1689	1542.75	1571.82	1606.93	1588.99
249	1273	1739	1575.69	1618.05	1706.87	1597.91
250	1337	1714	1555.5	1475.34	1609.56	1600.13
251	1296	1639	1564	1676.34	1635.86	1611.28
252	1312	1702	1620.31	1533.63	1643.75	1649.16
253	1371	1711	1590.56	1565.79	1772.62	1698.19
254	1281	1769	1587.38	1535.64	1659.53	1660.31
255	1275	1736	1517.25	1605.99	1638.49	1709.34
256	1288	1749	1523.62	1610.01	1556.96	1620.19
257	1302	1726	1561.88	1489.41	1775.25	1776.19
258	1348	1703	1562.94	1557.75	1530.66	1642.48
259	1295	1742	1571.44	1559.76	1727.91	1548.88
260	1236	1642	1619.25	1571.82	1754.21	1642.48
261	1282	1755	1583.12	1573.83	1572.74	1606.82
262	1359	1713	1557.62	1577.85	1620.08	1687.05
263	1313	1763	1624.56	1551.72	1554.33	1626.88
264	1365	1726	1616.06	1501.47	1680.57	1611.28
265	1255	1708	1569.31	1529.61	1775.25	1666.99
266	1353	1684	1541.69	1646.19	1675.31	1600.13
267	1229	1712	1583.12	1497.45	1683.2	1691.51
268	1346	1730	1497.06	1459.26	1675.31	1740.54
269	1261	1739	1548.06	1533.63	1709.5	1716.02
270	1309	1801	1620.31	1533.63	1777.88	1687.05
271	1275	1821	1576.75	1487.4	1559.59	1631.34
272	1299	1722	1464.12	1565.79	1743.69	1582.31
273	1264	1734	1592.69	1603.98	1651.64	1733.85
274	1313	1719	1515.12	1644.18	1727.91	1738.31
275	1246	1762	1530	1439.16	1780.51	1731.62
276	1269	1734	1542.75	1539.66	1717.39	1687.05
277	1263	1693	1625.62	1479.36	1688.46	1617.96
278	1247	1748	1575.69	1483.38	1593.78	1794.02
279	1264	1703	1634.12	1563.78	1643.75	1638.02
280	1147	1755	1537.44	1555.74	1730.54	1673.68
281	1252	1697	1586.31	1507.5	1696.35	1613.51
282	1201	1725	1615	1495.44	1625.34	1638.02
283	1280	1747	1515.12	1507.5	1796.29	1740.54
284	1183	1745	1561.88	1571.82	1672.68	1693.74
285	1285	1738	1518.31	1535.64	1696.35	1722.71
286	1260	1696	1566.12	1614.03	1738.43	1658.08
287	1202	1707	1604.38	1620.06	1633.23	1588.99
288	1194	1699	1555.5	1515.54	1562.22	1867.57
289	1159	1696	1672.38	1483.38	1769.99	1684.82
290	1206	1770	1582.06	1523.58	1698.98	1658.08
291	1218	1703	1499.19	1521.57	1614.82	1771.74
292	1231	1743	1559.75	1545.69	1649.01	1575.62
293	1249	1653	1616.06	1575.84	1654.27	1631.34
294	1193	1774	1543.81	1457.25	1612.19	1689.28
295	1229	1821	1583.12	1525.59	1675.31	1553.33
296	1160	1771	1514.06	1537.65	1688.46	1640.25
297	1174	1780	1559.75	1630.11	1664.79	1738.31
298	1186	1746	1530	1437.15	1775.25	1546.65
299	1187	1697	1619.25	1561.77	1677.94	1733.85
300	1204	1756	1532.12	1517.55	1638.49	1653.62
301	1155	1695	1556.56	1453.23	1696.35	1646.94
302	1223	1623	1514.06	1612.02	1667.42	1660.31
303	1180	1781	1530	1567.8	1651.64	1571.16
304	1249	1740	1493.88	1561.77	1685.83	1660.31
305	1129	1712	1469.44	1597.95	1651.64	1502.08
306	1116	1715	1496	1411.02	1575.37	1664.76
307	1132	1772	1586.31	1559.76	1788.4	1747.22
308	1199	1743	1557.62	1519.56	1635.86	1782.88
309	1141	1709	1545.94	1531.62	1651.64	1615.73
310	1111	1713	1501.31	1499.46	1714.76	1836.37
311	1112	1764	1468.38	1543.68	1683.2	1698.19
312	1084	1677	1523.62	1513.53	1735.8	1664.76
313	1144	1772	1518.31	1640.16	1667.42	1640.25
314	1141	1709	1459.88	1614.03	1698.98	1613.51
315	1124	1737	1566.12	1549.71	1646.38	1816.31
316	1131	1731	1577.81	1579.86	1691.09	1606.82
317	1111	1786	1523.62	1565.79	1651.64	1573.39
318	1099	1815	1542.75	1553.73	1635.86	1753.91
319	1071	1780	1545.94	1493.43	1630.6	1591.22
320	1061	1751	1487.5	1529.61	1688.46	1515.45
321	1080	1697	1576.75	1493.43	1654.27	1649.16
322	1071	1715	1483.25	1493.43	1578	1615.73
323	1035	1706	1542.75	1547.7	1762.1	1571.16
324	1085	1775	1485.38	1461.27	1712.13	1675.91
325	1085	1724	1490.69	1589.91	1717.39	1571.16
326	1041	1729	1490.69	1575.84	1704.24	1617.96
327	1017	1686	1467.31	1513.53	1746.32	1638.02
328	1062	1688	1552.31	1437.15	1506.99	1702.65
329	996	1769	1541.69	1479.36	1617.45	1519.91
330	1072	1762	1450.31	1509.51	1654.27	1635.79
331	981	1832	1460.94	1563.78	1680.57	1671.45
332	1090	1760	1505.56	1585.89	1662.16	1678.14
333	1118	1619	1502.38	1435.14	1662.16	1716.02
334	1045	1705	1463.06	1404.99	1604.3	1684.82
335	974	1759	1458.81	1591.92	1830.48	1702.65
336	1018	1759	1515.12	1487.4	1575.37	1622.42
337	1036	1693	1404.62	1483.38	1735.8	1631.34
338	966	1786	1583.12	1489.41	1617.45	1633.56
339	992	1758	1459.88	1495.44	1706.87	1682.59
340	1004	1733	1508.75	1555.74	1664.79	1753.91
341	944	1792	1451.38	1517.55	1735.8	1635.79
342	927	1700	1505.56	1565.79	1633.23	1591.22
343	1003	1781	1431.19	1581.87	1693.72	1577.85
344	937	1763	1462	1451.22	1659.53	1702.65
345	936	1630	1428	1465.29	1698.98	1664.76
346	933	1740	1502.38	1501.47	1743.69	1649.16
347	880	1813	1464.12	1411.02	1685.83	1664.76
348	874	1751	1456.69	1431.12	1593.78	1758.37
349	924	1760	1457.75	1461.27	1735.8	1649.16
350	975	1720	1411	1668.3	1756.84	1765.05
351	936	1752	1457.75	1487.4	1659.53	1687.05
352	911	1844	1526.81	1614.03	1759.47	1649.16
353	928	1784	1422.69	1605.99	1730.54	1684.82
354	844	1753	1450.31	1407	1670.05	1600.13
355	894	1750	1439.69	1419.06	1651.64	1691.51
356	833	1781	1375.94	1463.28	1625.34	1724.94
357	875	1801	1445	1447.2	1714.76	1633.56
358	886	1770	1400.38	1411.02	1680.57	1724.94
359	882	1633	1454.56	1453.23	1685.83	1731.62
360	833	1754	1381.25	1549.71	1620.08	1800.71
361	837	1791	1377	1487.4	1664.79	1571.16
362	815	1696	1464.12	1425.09	1646.38	1716.02
363	803	1742	1456.69	1390.92	1625.34	1635.79
364	863	1735	1334.5	1415.04	1633.23	1562.25
365	849	1775	1440.75	1376.85	1706.87	1678.14
366	844	1699	1406.75	1404.99	1612.19	1687.05
367	842	1867	1307.94	1507.5	1727.91	1638.02
368	796	1833	1350.44	1465.29	1667.42	1600.13
369	765	1774	1355.75	1407	1664.79	1620.19
370	792	1778	1318.56	1398.96	1630.6	1682.59
371	785	1811	1339.81	1378.86	1630.6	1662.54
372	784	1763	1326	1473.33	1685.83	1695.96
373	746	1751	1343	1557.75	1630.6	1660.31
374	741	1778	1368.5	1437.15	1670.05	1662.54
375	744	1781	1387.62	1455.24	1520.14	1633.56
376	723	1748	1336.62	1394.94	1806.81	1640.25
377	693	1697	1344.06	1398.96	1670.05	1684.82
378	725	1740	1335.56	1459.26	1633.23	1502.08
379	734	1808	1346.19	1445.19	1646.38	1660.31
380	711	1831	1259.06	1334.64	1722.65	1680.36
381	614	1777	1237.81	1415.04	1688.46	1582.31
382	713	1723	1347.25	1384.89	1672.68	1609.05
383	674	1810	1326	1404.99	1693.72	1682.59
384	678	1738	1249.5	1348.71	1583.26	1546.65
385	658	1766	1198.5	1362.78	1538.55	1693.74
386	608	1770	1213.38	1417.05	1617.45	1724.94
387	614	1743	1176.19	1344.69	1585.89	1689.28
388	621	1762	1192.12	1398.96	1638.49	1689.28
389	607	1798	1200.62	1352.73	1701.61	1682.59
390	617	1762	1154.94	1354.74	1467.54	1673.68
391	612	1682	1194.25	1384.89	1514.88	1666.99
392	584	1761	1212.31	1290.42	1525.4	1522.13
393	549	1710	1136.88	1336.65	1604.3	1510.99
394	553	1769	1091.19	1348.71	1617.45	1644.71
395	533	1662	1152.81	1425.09	1535.92	1553.33
396	522	1757	1084.81	1358.76	1630.6	1669.22
397	516	1791	1115.62	1252.23	1491.21	1477.56
398	506	1691	1107.12	1310.52	1493.84	1553.33
399	482	1701	1085.88	1232.13	1493.84	1504.31
400	477	1663	1071	1193.94	1425.46	1613.51
401	509	1638	1038.06	1123.59	1404.42	1475.33
402	427	1654	1043.38	1222.08	1409.68	1484.25
403	479	1634	989.188	1181.88	1412.31	1577.85
404	435	1532	935	1153.74	1435.98	1506.53
405	392	1580	940.312	1212.03	1262.4	1343.85
406	430	1515	929.688	1121.58	1322.89	1372.82
407	426	1513	983.875	1057.26	1241.36	1283.67
408	400	1470	878.688	986.91	1246.62	1341.62
409	363	1463	897.812	1069.32	1222.95	1210.13
410	384	1367	885.062	1037.16	1225.58	1303.73
411	362	1300	845.75	1029.12	1151.94	1268.07
412	343	1329	837.25	1035.15	1123.01	1172.24
413	287	1269	773.5	988.92	1101.97	1071.96
414	288	1256	780.938	944.7	1209.8	1176.7
415	255	1158	734.188	751.74	1165.09	1018.47
416	290	1117	760.75	868.32	1023.07	971.67
417	257	1061	746.938	858.27	936.28	1049.67
418	274	1118	654.5	795.96	978.36	936.012
419	247	1065	678.938	812.04	975.73	969.441
420	254	1064	632.188	729.63	925.76	989.498
421	227	1001	658.75	767.82	909.98	891.44
422	207	945	637.5	715.56	823.19	904.812
423	208	977	626.875	667.32	881.05	875.84
424	212	950	567.375	783.9	836.34	858.011
425	194	990	638.562	725.61	836.34	808.982
426	173	920	563.125	713.55	781.11	833.496
427	174	942	550.375	649.23	791.63	837.954
428	186	965	518.5	609.03	725.88	862.468
429	169	948	511.062	613.05	649.61	831.268
430	164	908	480.25	611.04	786.37	833.496
431	142	923	489.812	598.98	836.34	806.753
432	156	958	481.312	590.94	720.62	795.61
433	153	911	474.938	574.86	817.93	735.438
434	126	947	477.062	562.8	825.82	829.039
435	130	947	454.75	526.62	696.95	757.724
436	143	897	421.812	568.83	710.1	759.953
437	143	926	406.938	556.77	691.69	719.838
438	119	891	408	526.62	760.07	724.295
439	121	915	393.125	496.47	678.54	684.18
440	126	907	379.312	500.49	686.43	719.838
441	106	882	391	496.47	717.99	722.066
442	103	881	341.062	512.55	712.73	717.609
443	95	905	336.812	460.29	704.84	693.095
444	98	854	347.438	460.29	549.67	664.123
445	98	871	344.25	379.89	562.82	708.695
446	88	839	299.625	426.12	623.31	681.952
447	79	886	314.5	458.28	636.46	655.208
448	81	809	278.375	410.04	602.27	675.266
449	79	846	298.562	404.01	594.38	624.008
450	58	822	253.938	470.34	536.52	606.179
451	64	809	233.75	391.95	502.33	697.552
452	50	824	219.938	317.58	489.18	630.694
453	52	763	205.062	357.78	560.19	644.065
454	56	767	235.875	353.76	418.17	559.379
455	53	734	177.438	315.57	483.92	550.464
456	50	653	163.625	303.51	383.98	539.321
457	51	628	158.312	287.43	391.87	490.292
458	43	573	173.188	273.36	349.79	447.949
459	43	547	171.062	301.5	402.39	423.434
460	43	493	136	231.15	305.08	410.062
461	34	461	144.5	225.12	289.3	405.605
462	33	370	137.062	259.29	255.11	352.119
463	27	352	112.625	201	263	343.204
464	33	327	105.188	211.05	218.29	229.546
465	24	279	95.625	140.7	205.14	305.318
466	17	227	102	186.93	194.62	262.975
467	17	190	78.625	124.62	131.5	218.403
468	16	158	68	130.65	152.54	153.773
469	13	147	65.875	124.62	110.46	189.431
470	13	138	65.875	112.56	105.2	147.088
471	9	104	59.5	108.54	78.9	124.802
472	12	101	59.5	68.34	84.16	129.259
473	5	84	35.0625	50.25	86.79	93.6012
474	6	65	39.3125	78.39	89.42	82.4582
475	9	55	35.0625	52.26	68.38	55.715
476	15	41	37.1875	26.13	49.97	46.8006
477	10	37	31.875	46.23	31.56	49.0292
478	9	32	25.5	34.17	36.82	53.4864
479	3	43	28.6875	18.09	34.19	35.6576
480	8	24	23.375	34.17	28.93	33.429
481	4	24	26.5625	16.08	15.78	22.286
482	2	19	12.75	18.09	23.67	20.0574
483	5	22	18.0625	22.11	5.26	13.3716
484	1	11	11.6875	10.05	13.15	2.2286
485	2	13	17	8.04	5.26	17.8288
486	2	10	7.4375	14.07	2.63	8.9144
487	2	12	10.625	10.05	7.89	2.2286
488	2	7	10.625	20.1	2.63	2.2286
489	5	5	6.375	2.01	2.63	2.2286
490	2	3	6.375	4.02	5.26	0
491	2	4	9.5625	4.02	13.15	2.2286
492	3	5	4.25	4.02	5.26	6.6858
493	2	4	5.3125	2.01	5.26	2.2286
494	2	3	2.125	2.01	2.63	2.2286
495	1	4	4.25	2.01	0	0
496	1	5	1.0625	2.01	2.63	2.2286
497	0	2	4.25	8.04	2.63	0
498	1	4	5.3125	2.01	0	0
499	1	1	0	0	0	0
500	0	3	3.1875	4.02	2.63	0
